# Supplementary material for: Energy compensation after sprint- and high-intensity interval training
Source: PLoS One. 2017 Dec 15;12(12):e0189590. doi: 10.1371/journal.pone.0189590 (PMC5731706; doi:10.1371/journal.pone.0189590)
Supplement: S1 Dataset — (XLSX) [file pone.0189590.s001.xlsx]

## Sheet: Sheet1
ID	Sex (1=M, 2=F)	Training Group (1=SIT, 2=HIT)	Compensation Group (1=<100%, 2=>/=100%	Baseline FM	Baseline FFM	Baseline %BF	Baseline BMI	Baseline Body Mass (kg)	Baseline VO2 (ml.kg.min)	Baseline RMR	Baseline NEPA (min/d)	Baseline Steps/d	Baseline EI	Total Exercise EE (kcals)	Post Fat Mass	Post Fat-free Mass	Post Percent body fat	Post BMI	Post Body Mass	Post VO2	Post RMR	Post NEPA	Post Steps	Post EI	Energy Compensation (%)	Energy Imbalance (kcal.day)
1	1	1	1	20.98	57.57	26.7	25.5725	78.5488	36.25	1883.7	323.286	7640.57	2670	1926.7	20.24	60.04	25.2	26.1631	80.3628	36.5	1992.7	352.056	8032.17	2739.33	-134.11	-107.4
6	1	1	2	9.02	68.597	11.6	26.3823	77.551	44.92	1792.6	485.476	14738.4	2491	1663.85	10.47	66.45	13.6	26.1972	77.0068	46.1	1792.6	449.17	12818.8	2491	-595.01	-275.33
9	2	1	1	13.56	49.81	21.4	25.0079	64.0363	33.8	1542.6	291.028	6132.33	1905	1424.05	12.7	50.79	20	24.7954	63.4921	34	1586.2	291.028	6132.33	1905	-176.07	-93.6
13	1	1	1	25.82	63.04	29.1	30.755	89.0703	38.88	1814.7	425.7	10039	2653	1409.69	23.95	64.03	27.2	30.4731	88.254	45.25	1819.4	354.05	9250	2653	100	0
14	1	1	1	8.8	58.58	13.1	22.1003	67.3923	44	1621.4	389.93	7336.6	1929	1642.33	7.981	58.839	11.9	22.0821	66.8481	44	1621.4	509.18	9312.25	1929	805.22	275.76
17	2	1	1	27.99	48.46	36.6	28.8662	76.2812	32.4	1790	425.7	10039	1952.6	2789.2	25.9	50.06	34.1	28.7461	75.9637	35.12	1829	425.7	10039	1952.6	100	0
19	2	1	1	30.75	58.142	34.6	33.0501	88.7075	28.4	1920	490.238	13929.9	2530.25	1160.61	30.07	58.37	34	32.9488	88.4354	31.3	1925	490.238	13929.9	2530.25	-517.81	-170.72
22	2	1	1	17.67	48.933	26.5	24.813	66.5986	28.4	1334	291.028	6132.33	2670	2143.8	16.599	51.53	24.4	25.379	68.1179	31	1394	291.028	6132.33	2670	-868.63	-494.41
25	1	1	1	35.95	76.601	31.9	32.7665	112.653	24.57	2494	406.6	8522	3413	2389.17	33.739	77.511	30.3	32.5027	111.746	23.77	2653.7	318	8544	3562	484.58	218.77
26	2	1	2	47.26	54.836	46.3	36.4707	102.494	25.82	1869	470.575	13123.6	2679	1938.24	47.456	54.623	46.5	36.4385	102.404	27.9	1978.98	519.55	14324.2	2856	-764.45	-398.93
28	2	1	1	41.31	51.61	44.5	33.2399	93.0612	26.93	1727.3	399.35	8229.5	2772	1935.13	38.73	53.7	41.9	33.0131	92.4263	29.68	1810	388.88	8387	2730	-288.85	-179.16
32	2	1	2	17.42	40.646	30	22.3145	58.0499	24.53	1422.3	316	11724	2513	1364.86	18.29	40.71	31	22.3	59	24.55	1467.4	400	11984	2492	-1235.16	-433.88
2	2	2	1	10.63	46.23	18.6	20.9637	57.1429	37.1	1385.7	490.238	13929.9	1905	1783.8	9.3	47.276	16.4	20.6052	56.5986	41.6	1402.78	492.833	12937.6	1905	-93.41	-82.14
4	2	2	1	13.44	45.62	22.8	23.4661	59.1383	23.5	1296.1	586.81	12527.3	1868.3	1068.92	12.985	46.052	22	23.8096	59.0476	24.4	1345.11	536.7	20257	2121	-482.4	-148.22
5	2	2	2	34.93	46.95	42.7	30.1145	82.0862	20.1	1394.7	532.643	13574.9	1952.6	2278.98	34.93	46.95	42.7	30.1145	82.0862	22.66	1439.7	532.643	13574.9	1952.6	100	0
7	1	2	2	25.8	79.46	24.5	29.0677	105.488	24.2	2249.1	291.028	6132.33	3500	1427.16	25.8	79.46	24.5	29.0677	105.488	26.1	2289.1	291.028	6132.33	3500	-426.43	-178.88
10	1	2	1	13.43	63.34	17.45	26.5166	77.3696	40.6	1899.1	485.476	14738.4	2491	1462.5	11.298	62.823	15.2	25.3975	74.1043	45.47	1918.1	492.65	13981	2491	-161.96	-91.22
12	1	2	2	9.95	61.495	13.9	26.2878	71.6553	49.02	1742.7	412.16	9007.63	2530.25	3165.64	10.898	61.655	15	26.7204	72.8345	49	1739.6	425.7	10039	2530.25	-282.03	-287.95
18	2	2	1	17.84	48.326	26.6	26.2123	67.1202	37.7	1384	412.16	9007.63	2105	2352.67	17.44	48.58	26.4	25.7872	66.0317	38.62	1400	412.16	9007.63	2105	-752.94	-477.78
20	1	2	2	16.11	73.75	17.9	26.8216	89.7052	38.5	1932	586.81	12527.3	2530.25	1469.64	16.11	73.75	17.9	26.8216	89.7052	38.5	1932	586.81	12527.3	2530.25	214.71	40.14
23	2	2	1	17.97	36.69	31.2	22.175	57.6871	27.56	1386.6	409.825	11341.8	2064	1337.99	17.09	41.13	29.4	22.3493	58.1406	29.6	1476.8	356.93	7485.8	2134	-2080.81	-694.74
24	1	2	1	27.15	74.53	26.7	34.2353	102.132	31.33	2031	325	7732	3143	1446	25.79	75.34	25.5	33.9009	101.134	34.2	2158	381.5	8929	3035	-1447.59	-532.81
27	2	2	1	22.78	53.69	29.8	29.4621	76.644	19.61	1673	426.4	11849	2348	1729.08	19.724	53.488	26.9	28.2069	73.3787	21.4	1643	467.89	12469	2396	100	0
30	2	2	2	25.8	45.25	36.3	27.3352	71.1111	26.99	1343.8	455.78	10313.8	2009	1224.77	25.6	45.8	35.8	27.1	71.4	26.87	1421.7	420.7	9853	2125	100	0
